# Supplementary material for: Effectiveness of a Telerehabilitation-Based Exercise Program in Patients with Chronic Neck Pain—A Randomized Clinical Trial
Source: Sensors (Basel). 2024 Dec 18;24(24):8069. doi: 10.3390/s24248069 (PMC11679994; doi:10.3390/s24248069)
Supplement: Supplementary file 1 [file sensors-24-08069-s001.zip]

Archive with 1 entries (1 files):
- sensors-3333877-supplementary.pdf
